# Supplementary material for: Usefulness of Tree Species as Urban Health Indicators
Source: Plants (Basel). 2021 Dec 17;10(12):2797. doi: 10.3390/plants10122797 (PMC8709473; doi:10.3390/plants10122797)
Supplement: Supplementary file 1 [file plants-10-02797-s001.zip]

Archive with 1 entries (1 files):
- plants-1466358-supplementary.pdf
